# Supplementary material for: Frequency of Diarrhea, Stool Specimen Collection and Testing, and Detection of Clostridioides Difficile Infection Among Hospitalized Adults in the Muenster/Coesfeld Area, Germany
Source: Curr Microbiol. 2022 Dec 16;80(1):37. doi: 10.1007/s00284-022-03143-6 (PMC9757625; doi:10.1007/s00284-022-03143-6)
Supplement: Supplementary file 1 — Supplementary file1 (XLSX 42 KB) [file 284_2022_3143_MOESM1_ESM.xlsx]

## Sheet: Tabelle1
ID	Hospital	Gender	Age group	Hospital or Community	Presumed origin	Stool diagnostic (according to CRF)	Reason category	Stool diagnostic result available (y/n)	Stool sample tested for CDI (y/n)	Stool sample tested for other pathogens (y/n)	Result CDI	Result other pathogens	Antibiotics (y/n)	Antibiotics category	Diarrhea in medical record (y/n)
A001	A	m	50-75	hospital	unknown	not planned	laxative/colo_prep	yes	Yes	Yes	negative	negative	no		yes
A002	A	m	50-75	hospital	unknown	not planned	laxative/colo_prep	no	No	No	na	na	yes	penicillin	yes
A003	A	f	>75	hospital	noninfectious	not planned	laxative/colo_prep	yes	Yes	Yes	negative	negative	no		yes
A004	A	f	50-75	hospital	unknown	done	na	yes	Yes	Yes	negative	negative	yes	penicillin	yes
A005	A	f	50-75	community	noninfectious	not planned	drug_triggered	no	No	No	na	na	no		yes
A006	A	f	50-75	hospital	noninfectious	not planned	laxative/colo_prep	no	No	No	na	na	yes	nitrofuran	yes
A007	A	f	50-75	hospital	unknown	done	na	yes	Yes	Yes	negative	negative	yes	multiple	yes
A008	A	m	50-75	community	noninfectious	not planned	tube_feeding	no	No	No	na	na	yes	penicillin	yes
A009	A	f	>75	hospital	unknown	not planned	laxative/colo_prep	no	No	No	na	na	no		yes
A010	A	m	50-75	hospital	unknown	done	na	yes	Yes	Yes	negative	negative	yes	penicillin	yes
A011	A	m	>75	hospital	unknown	not planned	laxative/colo_prep	yes	Yes	Yes	negative	negative	yes	penicillin	yes
A012	A	f	50-75	hospital	noninfectious	done	na	yes	Yes	Yes	negative	negative	yes	multiple	yes
A013	A	m	50-75	community	unknown	done	na	yes	Yes	Yes	negative	negative	yes	multiple	yes
A014	A	m	>75	community	unknown	done	na	yes	Yes	Yes	negative	negative	yes	multiple	yes
A015	A	m	18-49	hospital	noninfectious	not planned	laxative/colo_prep	yes	No	Yes	na	negative	no		yes
A016	A	m	50-75	hospital	unknown	done	na	yes	Yes	Yes	negative	negative	yes	penicillin	yes
A017	A	f	50-75	hospital	noninfectious	not planned	laxative/colo_prep	no	No	No	na	na	no		yes
A018	A	m	>75	hospital	noninfectious	not planned	tube_feeding	no	No	No	na	na	yes	carbapenem	yes
A019	A	f	>75	hospital	noninfectious	not planned	laxative/colo_prep	no	No	No	na	na	no		yes
A020	A	f	>75	hospital	noninfectious	not planned	laxative/colo_prep	no	No	No	na	na	yes	multiple	no
A021	A	m	>75	hospital	unknown	done	na	yes	Yes	Yes	negative	negative	no		yes
A022	A	f	>75	hospital	unknown	planned	na	yes	Yes	Yes	positive	negative	no		yes
A023	A	f	50-75	hospital	unknown	not planned	missing	yes	No	Yes	na	negative	no		yes
A024	A	f	50-75	hospital	unknown	not planned	laxative/colo_prep	no	No	No	na	na	yes	penicillin	yes
A025	A	m	>75	hospital	unknown	not planned	missing	no	No	No	na	na	yes	penicillin	yes
A026	A	f	>75	hospital	unknown	planned	na	yes	Yes	Yes	positive	negative	yes	carbapenem	yes
A027	A	f	50-75	hospital	infectious enteritis	done	na	yes	No	Yes	na	negative	yes	carbapenem	yes
A028	A	f	>75	community	unknown	planned	na	no	No	No	na	na	yes	carbapenem	yes
A029	A	f	50-75	hospital	unknown	planned	na	no	No	No	na	na	no		yes
A030	A	m	18-49	hospital	noninfectious	not planned	chronic	no	No	No	na	na	no		yes
A031	A	m	>75	hospital	unknown	planned	na	yes	Yes	Yes	negative	negative	yes	penicillin	yes
A032	A	m	50-75	hospital	noninfectious	not planned	laxative/colo_prep	no	No	No	na	na	no		yes
A033	A	m	50-75	hospital	noninfectious	not planned	stoma	no	No	No	na	na	yes	multiple	yes
A034	A	m	50-75	hospital	infectious enteritis	planned	na	yes	Yes	Yes	negative	negative	yes	multiple	yes
B001	B	m	50-75	hospital	noninfectious	not planned	laxative/colo_prep	no	No	No	na	na	no		no
B002	B	f	>75	hospital	noninfectious	not planned	laxative/colo_prep	no	No	No	na	na	no		yes
B003	B	f	>75	hospital	noninfectious	not planned	laxative/colo_prep	no	No	No	na	na	no		yes
B004	B	f	>75	community	unknown	done	na	yes	Yes	No	negative	na	yes	penicillin	no
B005	B	m	>75	hospital	noninfectious	not planned	stoma	yes	Yes	Yes	negative	negative	yes	multiple	yes
B006	B	f	>75	hospital	infectious enteritis	done	na	yes	Yes	Yes	negative	negative	yes	cephalosporin	no
B007	B	f	>75	hospital	unknown	done	na	no	No	No	na	na	no		no
B008	B	f	>75	hospital	noninfectious	not planned	laxative/colo_prep	no	No	No	na	na	no		yes
B009	B	m	>75	hospital	infectious enteritis	done	na	yes	Yes	No	positive	na	yes	vancomycin	yes
B010	B	m	50-75	hospital	noninfectious	not planned	laxative/colo_prep	no	No	No	na	na	no		yes
B011	B	f	50-75	hospital	noninfectious	not planned	laxative/colo_prep	yes	Yes	No	negative	na	no		no
B012	B	m	18-49	hospital	noninfectious	not planned	laxative/colo_prep	yes	Yes	Yes	negative	negative	no		yes
B013	B	m	50-75	community	unknown	done	na	yes	Yes	Yes	negative	negative	no		yes
B014	B	m	50-75	hospital	unknown	planned	na	yes	Yes	Yes	negative	negative	yes	multiple	no
B015	B	m	50-75	hospital	noninfectious	not planned	tube_feeding	no	No	No	na	na	no		no
B016	B	f	50-75	hospital	noninfectious	not planned	medical_preconditions	no	No	No	na	na	yes	penicillin	yes
B017	B	f	50-75	hospital	noninfectious	not planned	laxative/colo_prep	no	No	No	na	na	yes	multiple	no
B018	B	f	>75	community	unknown	done	na	yes	Yes	No	negative	na	no		yes
B019	B	f	18-49	hospital	noninfectious	not planned	medical_preconditions	no	No	No	na	na	yes	penicillin	no
B020	B	f	50-75	hospital	noninfectious	not planned	laxative/colo_prep	no	No	No	na	na	yes	penicillin	yes
B021	B	m	50-75	hospital	noninfectious	not planned	laxative/colo_prep	no	No	No	na	na	yes	aminoglycoside	yes
B022	B	f	>75	community	noninfectious	not planned	laxative/colo_prep	no	No	No	na	na	yes	multiple	no
B023	B	m	50-75	hospital	noninfectious	not planned	laxative/colo_prep	yes	Yes	Yes	negative	negative	no		no
B024	B	f	>75	hospital	unknown	planned	na	yes	No	Yes	na	EPEC	yes	multiple	yes
B025	B	m	18-49	hospital	infectious enteritis	done	na	yes	Yes	Yes	negative	EPEC	yes	multiple	no
B026	B	f	18-49	hospital	noninfectious	planned	na	no	No	No	na	na	no		yes
B027	B	f	>75	hospital	infectious enteritis	done	na	yes	Yes	Yes	positive	EPEC	yes	multiple	no
B028	B	f	>75	hospital	unknown	done	na	yes	Yes	Yes	negative	negative	yes	cephalosporin	no
B029	B	f	>75	community	noninfectious	not planned	laxative/colo_prep	no	No	No	na	na	no		no
B030	B	f	>75	community	noninfectious	not planned	laxative/colo_prep	no	No	No	na	na	no		no
B031	B	m	50-75	community	noninfectious	not planned	tube_feeding	no	No	No	na	na	yes	penicillin	no
B032	B	m	18-49	community	noninfectious	not planned	laxative/colo_prep	no	No	No	na	na	no		no
B033	B	m	50-75	hospital	unknown	done	na	yes	Yes	Yes	negative	negative	yes	multiple	no
B034	B	m	50-75	hospital	infectious enteritis	done	na	yes	Yes	Yes	negative	negative	no		yes
B035	B	f	>75	community	noninfectious	not planned	laxative/colo_prep	no	No	No	na	na	no		yes
B036	B	m	50-75	hospital	noninfectious	not planned	missing	no	No	No	na	na	no		no
B037	B	m	18-49	community	infectious enteritis	done	na	yes	No	Yes	na	Norovirus	no		yes
B038	B	f	18-49	community	noninfectious	not planned	laxative/colo_prep	no	No	No	na	na	no		no
B039	B	f	50-75	hospital	noninfectious	not planned	stoma	yes	Yes	No	negative	na	yes	penicillin	no
B040	B	m	50-75	hospital	noninfectious	not planned	laxative/colo_prep	no	No	No	na	na	yes	penicillin	no
B041	B	m	50-75	hospital	noninfectious	not planned	stoma	no	No	No	na	na	yes	cephalosporin	no
B042	B	f	18-49	community	infectious enteritis	not planned	laxative/colo_prep	no	No	No	na	na	no		yes
B043	B	f	50-75	hospital	noninfectious	not planned	laxative/colo_prep	no	No	No	na	na	no		yes
B044	B	m	50-75	community	noninfectious	not planned	laxative/colo_prep	no	No	No	na	na	no		yes
B045	B	m	>75	hospital	noninfectious	not planned	laxative/colo_prep	no	No	No	na	na	no		unknown
B046	B	f	18-49	community	unknown	done	na	yes	Yes	Yes	negative	negative	no		yes
B047	B	m	>75	hospital	noninfectious	not planned	laxative/colo_prep	no	No	No	na	na	no		no
B048	B	f	50-75	hospital	noninfectious	not planned	laxative/colo_prep	no	No	No	na	na	yes	aminoglycoside	no
B049	B	f	50-75	hospital	unknown	done	na	yes	Yes	Yes	negative	negative	yes	penicillin	yes
B050	B	f	18-49	community	unknown	planned	na	no	No	No	na	na	no		no
B051	B	m	50-75	community	infectious enteritis	done	na	yes	Yes	Yes	negative	negative	no		no
B052	B	f	>75	hospital	unknown	done	na	yes	Yes	Yes	negative	negative	yes	lincosamid	yes
B053	B	m	50-75	hospital	noninfectious	not planned	laxative/colo_prep	yes	Yes	Yes	negative	negative	yes	aminoglycoside	no
B054	B	f	18-49	hospital	unknown	done	na	yes	Yes	Yes	negative	negative	no		yes
B055	B	m	50-75	community	noninfectious	not planned	laxative/colo_prep	no	No	No	na	na	yes	aminoglycoside	no
B056	B	f	>75	community	noninfectious	not planned	laxative/colo_prep	no	No	No	na	na	no		no
B057	B	m	>75	community	unknown	done	na	yes	Yes	Yes	negative	negative	yes	multiple	yes
B058	B	m	>75	community	noninfectious	not planned	laxative/colo_prep	no	No	No	na	na	no		yes
B059	B	f	>75	hospital	unknown	planned	na	no	No	No	na	na	yes	multiple	yes
B060	B	f	50-75	community	infectious enteritis	done	na	yes	Yes	Yes	negative	Norovirus	no		no
C001	C	m	50-75	hospital	infectious enteritis	done	na	yes	Yes	Yes	positive	negative	yes	multiple	yes
C002	C	m	50-75	community	noninfectious	done	na	yes	Yes	Yes	negative	negative	yes	penicillin	yes
C003	C	f	18-49	community	noninfectious	done	na	yes	Yes	Yes	negative	negative	yes	multiple	yes
C004	C	m	50-75	community	infectious enteritis	done	na	yes	Yes	Yes	negative	negative	no		yes
C005	C	f	>75	community	unknown	done	na	no	No	No	na	na	yes	cephalosporin	no
C006	C	f	50-75	community	noninfectious	not planned	laxative/colo_prep	no	No	No	na	na	no		no
C007	C	f	50-75	hospital	noninfectious	not planned	laxative/colo_prep	no	No	No	na	na	no		yes
C008	C	f	>75	community	noninfectious	not planned	laxative/colo_prep	no	No	No	na	na	no		no
C009	C	m	>75	community	unknown	done	na	yes	Yes	Yes	negative	negative	yes	penicillin	yes
C010	C	f	>75	hospital	infectious enteritis	done	na	yes	Yes	Yes	negative	negative	yes	penicillin	yes
C011	C	m	50-75	community	noninfectious	not planned	laxative/colo_prep	yes	Yes	Yes	negative	negative	no		yes
C012	C	f	>75	hospital	infectious enteritis	done	na	yes	Yes	Yes	negative	negative	yes	multiple	yes
C013	C	f	18-49	community	infectious enteritis	done	na	yes	No	Yes	na	Campylobacter sp.	no		yes
C014	C	m	50-75	community	infectious enteritis	done	na	yes	No	Yes	na	Campylobacter sp.	no		yes
C015	C	f	50-75	community	noninfectious	not planned	laxative/colo_prep	no	No	No	na	na	no		no
C016	C	m	>75	community	infectious enteritis	done	na	yes	Yes	Yes	positive	negative	yes	vancomycin	yes
C017	C	m	>75	hospital	noninfectious	not planned	laxative/colo_prep	no	No	No	na	na	no		no
C018	C	f	>75	hospital	unknown	done	na	yes	Yes	No	positive	na	yes	penicillin	yes
D001	D	m	>75	hospital	noninfectious	done	na	yes	Yes	Yes	negative	negative	yes	cephalosporin	yes
D002	D	f	50-75	hospital	noninfectious	done	na	yes	Yes	Yes	negative	negative	yes	penicillin	yes
D003	D	m	>75	hospital	infectious enteritis	done	na	yes	Yes	Yes	negative	negative	no		yes
D004	D	f	>75	hospital	noninfectious	not planned	drug_triggered	no	No	No	na	na	yes	fosfomycin	yes
D005	D	m	>75	hospital	noninfectious	not planned	tube_feeding	no	No	No	na	na	yes	penicillin	yes
D006	D	f	50-75	hospital	noninfectious	not planned	tube_feeding	no	No	No	na	na	yes	vancomycin	yes
D007	D	m	50-75	community	unknown	done	na	yes	Yes	Yes	negative	negative	yes	penicillin	yes
D008	D	m	18-49	community	infectious enteritis	done	na	yes	Yes	Yes	negative	negative	no		yes
D009	D	m	>75	community	infectious enteritis	done	na	yes	Yes	Yes	negative	negative	yes	penicillin	yes
D010	D	f	>75	community	infectious enteritis	done	na	yes	Yes	Yes	negative	negative	yes	penicillin	yes
D011	D	f	50-75	hospital	noninfectious	not planned	laxative/colo_prep	no	No	No	na	na	no		yes
D012	D	f	>75	hospital	noninfectious	not planned	drug_triggered	no	No	No	na	na	yes	penicillin	no
D013	D	f	18-49	hospital	noninfectious	not planned	laxative/colo_prep	no	No	No	na	na	yes	penicillin	yes
D014	D	f	50-75	community	noninfectious	not planned	laxative/colo_prep	no	No	No	na	na	no		yes
D015	D	m	>75	community	noninfectious	not planned	laxative/colo_prep	no	No	No	na	na	no		yes
D016	D	m	50-75	hospital	noninfectious	not planned	laxative/colo_prep	no	No	No	na	na	no		yes
D017	D	f	>75	hospital	infectious enteritis	done	na	yes	Yes	Yes	positive	negative	yes	carbapenem	yes
D018	D	f	50-75	community	infectious enteritis	done	na	yes	Yes	Yes	negative	negative	no		yes
D019	D	f	50-75	hospital	noninfectious	not planned	laxative/colo_prep	no	No	No	na	na	yes	penicillin	yes
D020	D	m	>75	community	infectious enteritis	done	na	yes	Yes	Yes	negative	negative	no		yes
D021	D	f	50-75	hospital	unknown	done	na	yes	Yes	Yes	negative	negative	yes	penicillin	yes
D022	D	m	18-49	hospital	unknown	done	na	yes	Yes	Yes	negative	negative	yes	penicillin	yes
D023	D	m	>75	community	noninfectious	not planned	stoma	no	No	No	na	na	no		yes
D024	D	f	>75	hospital	noninfectious	not planned	laxative/colo_prep	no	No	No	na	na	no		no
D025	D	f	>75	hospital	unknown	not planned	laxative/colo_prep	yes	Yes	Yes	negative	negative	no		no
D026	D	f	50-75	community	noninfectious	not planned	laxative/colo_prep	no	No	No	na	na	no		no
D027	D	f	>75	hospital	noninfectious	not planned	laxative/colo_prep	no	No	No	na	na	no		no
D028	D	m	>75	hospital	noninfectious	not planned	laxative/colo_prep	no	No	No	na	na	no		no
D029	D	f	50-75	hospital	noninfectious	not planned	laxative/colo_prep	no	No	No	na	na	no		yes
D030	D	m	>75	hospital	noninfectious	not planned	laxative/colo_prep	no	No	No	na	na	no		no
D031	D	m	>75	hospital	noninfectious	not planned	laxative/colo_prep	no	No	No	na	na	no		yes
D032	D	f	50-75	hospital	noninfectious	not planned	medical_preconditions	no	No	No	na	na	no		yes
D033	D	f	>75	hospital	infectious enteritis	done	na	yes	Yes	Yes	negative	negative	yes	penicillin	yes
D034	D	f	>75	community	infectious enteritis	done	na	yes	Yes	Yes	negative	negative	yes	multiple	yes
D035	D	m	>75	hospital	infectious enteritis	done	na	yes	Yes	Yes	negative	negative	yes	penicillin	yes
D036	D	f	50-75	hospital	noninfectious	not planned	tube_feeding	no	No	No	na	na	yes	cephalosporin	yes
D037	D	m	>75	community	noninfectious	not planned	laxative/colo_prep	no	No	No	na	na	yes	cephalosporin	yes
D038	D	m	50-75	hospital	infectious enteritis	done	na	yes	Yes	Yes	negative	negative	no		yes
D039	D	m	>75	hospital	unknown	not planned	missing	no	No	No	na	na	yes	penicillin	yes
D040	D	f	>75	hospital	infectious enteritis	done	na	yes	Yes	Yes	negative	negative	yes	cephalosporin	yes
D041	D	m	18-49	community	infectious enteritis	done	na	yes	Yes	Yes	negative	negative	no		yes
D042	D	m	>75	community	noninfectious	not planned	laxative/colo_prep	no	No	No	na	na	no		yes
D043	D	f	50-75	community	noninfectious	not planned	laxative/colo_prep	no	No	No	na	na	no		yes
D044	D	m	50-75	hospital	noninfectious	not planned	laxative/colo_prep	no	No	No	na	na	no		yes
D045	D	m	>75	community	unknown	not planned	medical_preconditions	no	No	No	na	na	no		yes
D046	D	m	50-75	hospital	infectious enteritis	done	na	yes	Yes	Yes	positive	negative	yes	sulfonamide-combi	yes
D047	D	m	>75	hospital	infectious enteritis	done	na	yes	Yes	Yes	negative	negative	no		yes
D048	D	f	50-75	community	noninfectious	not planned	laxative/colo_prep	no	No	No	na	na	no		yes
D049	D	f	50-75	community	noninfectious	not planned	stoma	no	No	No	na	na	no		yes
D050	D	m	50-75	hospital	noninfectious	not planned	laxative/colo_prep	no	No	No	na	na	yes	penicillin	yes
D051	D	m	50-75	hospital	noninfectious	not planned	laxative/colo_prep	no	No	No	na	na	no		yes
D052	D	m	>75	hospital	noninfectious	not planned	tube_feeding	no	No	No	na	na	yes	cephalosporin	yes
D053	D	f	50-75	community	infectious enteritis	done	na	yes	Yes	Yes	negative	negative	no		yes
E001	E	f	50-75	hospital	noninfectious	planned	na	yes	Yes	Yes	negative	negative	no		yes
E002	E	f	50-75	community	noninfectious	not planned	laxative/colo_prep	no	No	No	na	na	no		yes
E003	E	f	>75	hospital	infectious enteritis	done	na	yes	Yes	No	negative	na	yes	penicillin	yes
E004	E	f	>75	hospital	infectious enteritis	done	na	yes	Yes	Yes	positive	negative	yes	penicillin	yes
E005	E	f	>75	hospital	noninfectious	done	na	yes	Yes	Yes	negative	negative	yes	penicillin	yes
E006	E	m	>75	hospital	infectious enteritis	done	na	yes	Yes	Yes	negative	negative	yes	multiple	yes
E007	E	m	50-75	community	infectious enteritis	done	na	yes	Yes	Yes	negative	negative	no		yes
E008	E	m	50-75	community	infectious enteritis	done	na	yes	Yes	Yes	negative	negative	no		yes
E009	E	m	>75	community	noninfectious	done	na	yes	Yes	Yes	negative	negative	no		yes
E010	E	f	>75	hospital	noninfectious	done	na	yes	Yes	Yes	negative	negative	no		yes
E011	E	f	18-49	hospital	noninfectious	not planned	medical_preconditions	no	No	No	na	na	no		yes
E012	E	f	18-49	community	noninfectious	not planned	chronic	no	No	No	na	na	no		yes
E013	E	m	>75	hospital	infectious enteritis	done	na	no	No	No	na	na	yes	penicillin	yes
E014	E	f	>75	community	noninfectious	done	na	yes	Yes	Yes	negative	negative	no		yes
E015	E	f	50-75	community	noninfectious	not planned	medical_preconditions	no	No	No	na	na	yes	na	yes
E016	E	m	>75	community	infectious enteritis	planned	na	yes	No	Yes	na	negative	no		yes
E017	E	m	>75	hospital	noninfectious	not planned	laxative/colo_prep	no	No	No	na	na	no		yes
E018	E	f	>75	hospital	noninfectious	not planned	laxative/colo_prep	no	No	No	na	na	no		yes
E019	E	f	>75	hospital	infectious enteritis	planned	na	no	No	No	na	na	yes	penicillin	yes
E020	E	f	18-49	community	noninfectious	not planned	laxative/colo_prep	no	No	No	na	na	no		yes
E021	E	f	>75	community	unknown	planned	na	yes	Yes	Yes	negative	negative	yes	sulfonamide-combi	yes
E022	E	f	>75	community	noninfectious	not planned	laxative/colo_prep	no	No	No	na	na	no		yes
E023	E	f	>75	community	noninfectious	not planned	laxative/colo_prep	no	No	No	na	na	no		yes
E024	E	f	50-75	community	unknown	done	na	yes	Yes	Yes	negative	negative	no		yes
E025	E	f	50-75	hospital	noninfectious	not planned	laxative/colo_prep	no	No	No	na	na	no		yes
E026	E	f	>75	hospital	infectious enteritis	done	na	yes	Yes	Yes	positive	negative	yes	penicillin	yes
F001	F	f	>75	hospital	infectious enteritis	done	na	yes	Yes	Yes	negative	negative	no		yes
F002	F	f	>75	hospital	noninfectious	not planned	laxative/colo_prep	no	No	No	na	na	no		yes
F003	F	m	>75	hospital	noninfectious	done	na	yes	Yes	Yes	negative	negative	yes	penicillin	yes
F004	F	m	18-49	hospital	infectious enteritis	done	na	yes	No	Yes	na	negative	yes	vancomycin	no
F005	F	f	>75	hospital	noninfectious	not planned	laxative/colo_prep	no	No	No	na	na	yes	cephalosporin	no
F006	F	f	>75	community	noninfectious	not planned	stoma	no	No	No	na	na	no		no
F007	F	f	>75	hospital	infectious enteritis	done	na	yes	Yes	Yes	negative	negative	yes	cephalosporin	yes
F008	F	m	>75	hospital	noninfectious	not planned	laxative/colo_prep	no	No	No	na	na	yes	penicillin	no
F009	F	f	>75	hospital	noninfectious	not planned	missing	yes	Yes	No	negative	na	no		no
F010	F	f	>75	hospital	unknown	not planned	medical_preconditions	no	No	No	na	na	yes	quinolone	yes
F011	F	f	>75	community	unknown	not planned	laxative/colo_prep	yes	No	Yes	na	negative	no		yes
F012	F	m	>75	hospital	infectious enteritis	planned	na	yes	Yes	No	negative	na	yes	penicillin	yes
F013	F	f	50-75	hospital	noninfectious	not planned	laxative/colo_prep	yes	Yes	No	negative	na	no		yes
F014	F	m	>75	community	unknown	not planned	missing	no	No	No	na	na	unknown	na	yes
F015	F	m	>75	hospital	infectious enteritis	done	na	yes	Yes	Yes	negative	negative	yes	penicillin	yes
F016	F	f	50-75	community	noninfectious	done	na	yes	Yes	Yes	negative	negative	yes	penicillin	no
F017	F	f	>75	community	unknown	not planned	missing	no	No	No	na	na	yes	penicillin	no
F018	F	f	>75	community	unknown	not planned	laxative/colo_prep	no	No	No	na	na	yes	penicillin	yes
F019	F	f	>75	community	infectious enteritis	done	na	yes	No	Yes	na	negative	no		yes
F020	F	f	>75	hospital	infectious enteritis	done	na	yes	Yes	Yes	negative	negative	yes	penicillin	no
F021	F	m	>75	community	noninfectious	planned	na	yes	Yes	No	negative	na	no		yes
F022	F	f	>75	hospital	noninfectious	not planned	laxative/colo_prep	no	No	No	na	na	no		yes
F023	F	f	>75	hospital	unknown	not planned	laxative/colo_prep	no	No	No	na	na	no		yes
F024	F	f	>75	hospital	unknown	not planned	missing	no	No	No	na	na	no		yes
F025	F	m	50-75	community	unknown	done	na	yes	Yes	Yes	negative	negative	yes	penicillin	yes
F026	F	f	>75	hospital	noninfectious	not planned	laxative/colo_prep	no	No	No	na	na	no		yes
F027	F	m	>75	hospital	noninfectious	done	na	yes	Yes	Yes	negative	negative	yes	na	yes
F028	F	m	>75	hospital	unknown	not planned	drug_triggered	yes	Yes	Yes	negative	negative	yes	penicillin	yes
F029	F	m	>75	community	noninfectious	not planned	medical_preconditions	no	No	No	na	na	no		yes
F030	F	f	>75	hospital	noninfectious	not planned	laxative/colo_prep	no	No	No	na	na	no		yes
G001	G	f	>75	hospital	noninfectious	not planned	stoma	no	No	No	na	na	yes	multiple	yes
G002	G	m	50-75	community	noninfectious	not planned	stoma	no	No	No	na	na	yes	multiple	yes
G003	G	f	18-49	community	noninfectious	not planned	drug_triggered	no	No	No	na	na	no		yes
G004	G	f	50-75	community	noninfectious	not planned	medical_preconditions	no	No	No	na	na	yes	cephalosporin	yes
G005	G	f	>75	community	unknown	done	na	yes	Yes	Yes	positive	negative	yes	multiple	yes
G006	G	f	>75	community	noninfectious	not planned	laxative/colo_prep	no	No	No	na	na	no		yes
G007	G	f	18-49	hospital	noninfectious	not planned	medical_preconditions	no	No	No	na	na	yes	penicillin	unknown
G008	G	m	50-75	community	noninfectious	not planned	stoma	no	No	No	na	na	yes	penicillin	yes
G009	G	f	>75	hospital	unknown	done	na	yes	Yes	Yes	negative	negative	yes	multiple	yes
G010	G	m	>75	hospital	unknown	planned	na	no	No	No	na	na	no		yes
G011	G	m	>75	hospital	unknown	not planned	laxative/colo_prep	no	No	No	na	na	yes	multiple	yes
G012	G	f	18-49	hospital	noninfectious	not planned	missing	no	No	No	na	na	yes	multiple	yes
G013	G	f	>75	hospital	unknown	not planned	laxative/colo_prep	no	No	No	na	na	yes	penicillin	yes
G014	G	m	50-75	community	noninfectious	not planned	laxative/colo_prep	no	No	No	na	na	no		yes
G015	G	f	50-75	hospital	noninfectious	not planned	stoma	no	No	No	na	na	yes	multiple	yes
G016	G	f	>75	hospital	noninfectious	not planned	medical_preconditions	no	No	No	na	na	no		no
G017	G	f	>75	hospital	noninfectious	not planned	laxative/colo_prep	no	No	No	na	na	no		no
G018	G	f	50-75	community	noninfectious	not planned	laxative/colo_prep	yes	Yes	No	negative	na	yes	penicillin	no
G019	G	m	50-75	hospital	noninfectious	not planned	laxative/colo_prep	no	No	No	na	na	no		yes
G020	G	f	>75	community	unknown	done	na	yes	Yes	No	negative	na	no		no
G021	G	m	50-75	hospital	noninfectious	not planned	laxative/colo_prep	no	No	No	na	na	yes	macrolide	yes
G022	G	m	18-49	community	unknown	planned	na	yes	No	Yes	na	negative	no		yes
G023	G	m	18-49	hospital	unknown	done	na	yes	Yes	Yes	negative	Salmonella sp.	yes	multiple	yes
G024	G	f	>75	hospital	noninfectious	not planned	laxative/colo_prep	no	No	No	na	na	yes	penicillin	yes
G025	G	m	50-75	hospital	noninfectious	not planned	laxative/colo_prep	no	No	No	na	na	yes	penicillin	yes
G026	G	m	50-75	community	noninfectious	not planned	laxative/colo_prep	no	No	No	na	na	no		yes
G027	G	f	>75	community	noninfectious	not planned	laxative/colo_prep	no	No	No	na	na	no		no
G028	G	m	>75	hospital	unknown	not planned	missing	no	No	No	na	na	yes	cephalosporin	yes
G029	G	f	>75	community	noninfectious	not planned	missing	no	No	No	na	na	no		yes
G030	G	f	50-75	community	unknown	planned	na	no	No	No	na	na	no		no
G031	G	f	>75	community	noninfectious	not planned	laxative/colo_prep	no	No	No	na	na	no		yes
G032	G	f	50-75	community	unknown	planned	na	no	No	No	na	na	no		no
G033	G	f	50-75	community	noninfectious	not planned	laxative/colo_prep	no	No	No	na	na	no		no
G034	G	f	>75	hospital	unknown	not planned	laxative/colo_prep	no	No	No	na	na	no		no
G035	G	m	>75	community	noninfectious	not planned	missing	no	No	No	na	na	no		no
G036	G	m	18-49	community	noninfectious	not planned	laxative/colo_prep	no	No	No	na	na	no		yes
H001	H	m	18-49	hospital	unknown	planned	na	yes	Yes	Yes	negative	negative	no		yes
H002	H	m	50-75	community	unknown	done	na	yes	Yes	Yes	negative	negative	no		yes
H003	H	f	18-49	hospital	noninfectious	done	na	yes	Yes	Yes	negative	negative	no		no
H004	H	f	>75	hospital	noninfectious	done	na	yes	Yes	Yes	positive	negative	yes	vancomycin	no
H005	H	f	18-49	community	infectious enteritis	done	na	yes	Yes	Yes	negative	Norovirus	no		no
H006	H	f	50-75	hospital	unknown	done	na	yes	Yes	Yes	negative	negative	yes	vancomycin	no
H007	H	f	>75	hospital	unknown	done	na	yes	Yes	Yes	negative	negative	no		no
H008	H	f	>75	hospital	noninfectious	not planned	drug_triggered	no	No	No	na	na	no		no
H009	H	f	50-75	community	noninfectious	done	na	yes	Yes	Yes	negative	negative	no		yes
H010	H	f	50-75	hospital	noninfectious	not planned	drug_triggered	yes	Yes	No	negative	na	yes	cephalosporin	no
H011	H	m	50-75	community	noninfectious	not planned	laxative/colo_prep	yes	Yes	Yes	negative	negative	no		yes
H012	H	m	50-75	community	noninfectious	not planned	laxative/colo_prep	no	No	No	na	na	no		yes
H013	H	f	50-75	community	unknown	planned	na	no	No	No	na	na	no		no
H014	H	f	50-75	community	noninfectious	done	na	no	No	No	na	na	no		yes
H015	H	m	50-75	hospital	noninfectious	not planned	stoma	no	No	No	na	na	no		yes
H016	H	m	50-75	hospital	unknown	not planned	medical_preconditions	no	No	No	na	na	yes	penicillin	no
H017	H	m	50-75	hospital	unknown	done	na	yes	Yes	No	negative	na	yes	carbapenem	yes
H018	H	m	50-75	hospital	noninfectious	not planned	medical_preconditions	no	No	No	na	na	yes	carbapenem	yes
H019	H	m	>75	hospital	noninfectious	done	na	yes	Yes	Yes	negative	negative	yes	multiple	yes
H020	H	m	>75	community	noninfectious	not planned	laxative/colo_prep	yes	No	Yes	na	negative	no		yes
H021	H	f	>75	community	noninfectious	not planned	laxative/colo_prep	no	No	No	na	na	no		no
H022	H	m	>75	community	noninfectious	not planned	stoma	no	No	No	na	na	no		no
H023	H	f	50-75	hospital	noninfectious	not planned	stoma	no	No	No	na	na	no		no
H024	H	f	>75	hospital	noninfectious	not planned	medical_preconditions	no	No	No	na	na	no		no
H025	H	m	50-75	hospital	noninfectious	not planned	laxative/colo_prep	no	No	No	na	na	no		no
H026	H	f	>75	hospital	noninfectious	not planned	stoma	no	No	No	na	na	no		no
H027	H	m	50-75	hospital	noninfectious	not planned	laxative/colo_prep	no	No	No	na	na	no		no
H028	H	f	50-75	community	noninfectious	not planned	drug_triggered	no	No	No	na	na	yes	cephalosporin	no
H029	H	m	>75	community	noninfectious	not planned	drug_triggered	yes	Yes	No	negative	na	yes	multiple	yes
H030	H	m	>75	hospital	noninfectious	not planned	laxative/colo_prep	yes	No	Yes	na	negative	no		yes
H031	H	m	50-75	hospital	noninfectious	not planned	laxative/colo_prep	no	No	No	na	na	no		no
H032	H	f	50-75	community	noninfectious	not planned	laxative/colo_prep	no	No	No	na	na	no		no
H033	H	f	50-75	community	noninfectious	not planned	laxative/colo_prep	no	No	No	na	na	no		no
H034	H	f	50-75	hospital	noninfectious	not planned	stoma	no	No	No	na	na	no		no
H035	H	f	18-49	hospital	unknown	planned	na	no	No	No	na	na	no		no
H036	H	m	50-75	hospital	noninfectious	not planned	laxative/colo_prep	no	No	No	na	na	no		yes
H037	H	f	50-75	community	noninfectious	not planned	stoma	no	No	No	na	na	no		no
H038	H	m	50-75	community	noninfectious	not planned	tube_feeding	yes	Yes	Yes	negative	negative	no		no
H039	H	f	50-75	hospital	noninfectious	not planned	laxative/colo_prep	no	No	No	na	na	no		no
H040	H	f	50-75	community	noninfectious	not planned	medical_preconditions	no	No	No	na	na	no		no
H041	H	m	50-75	community	noninfectious	not planned	missing	no	No	No	na	na	no		no
H042	H	m	50-75	hospital	noninfectious	not planned	medical_preconditions	no	No	No	na	na	yes	lincosamid	no
H043	H	m	>75	hospital	noninfectious	not planned	laxative/colo_prep	no	No	No	na	na	no		no
H044	H	m	50-75	community	noninfectious	not planned	laxative/colo_prep	no	No	No	na	na	no		unknown
H045	H	m	50-75	community	noninfectious	not planned	laxative/colo_prep	no	No	No	na	na	no		no
H046	H	m	50-75	community	noninfectious	not planned	medical_preconditions	yes	Yes	Yes	negative	negative	no		no
H047	H	f	50-75	community	noninfectious	planned	na	yes	No	Yes	na	negative	no		no
H048	H	f	50-75	community	noninfectious	planned	na	yes	Yes	Yes	negative	negative	no		no
H049	H	m	>75	hospital	infectious enteritis	done	na	yes	Yes	No	positive	na	yes	cephalosporin	no
H050	H	m	>75	hospital	unknown	not planned	missing	yes	Yes	Yes	negative	negative	yes	penicillin	no
H051	H	m	50-75	community	noninfectious	not planned	laxative/colo_prep	no	No	No	na	na	no		no
H052	H	m	50-75	hospital	noninfectious	done	na	no	No	No	na	na	no		no
H053	H	f	>75	hospital	noninfectious	not planned	laxative/colo_prep	no	No	No	na	na	no		no
H054	H	f	50-75	hospital	noninfectious	planned	na	yes	Yes	Yes	negative	negative	no		no
H055	H	f	18-49	community	unknown	planned	na	yes	No	Yes	na	negative	no		no
H056	H	f	18-49	community	noninfectious	done	na	no	No	No	na	na	no		no
H057	H	m	50-75	hospital	unknown	not planned	chronic	yes	No	Yes	na	negative	no		no
H058	H	f	>75	hospital	noninfectious	not planned	missing	yes	Yes	Yes	negative	negative	no		no
H059	H	m	>75	hospital	noninfectious	not planned	laxative/colo_prep	yes	No	Yes	na	negative	no		no
H060	H	m	50-75	hospital	noninfectious	not planned	laxative/colo_prep	no	No	No	na	na	no		no
H061	H	m	50-75	hospital	noninfectious	not planned	laxative/colo_prep	no	No	No	na	na	no		no
H062	H	f	>75	hospital	noninfectious	not planned	laxative/colo_prep	no	No	No	na	na	no		no
H063	H	f	50-75	hospital	noninfectious	done	na	no	No	No	na	na	no		yes
H064	H	m	50-75	community	noninfectious	not planned	medical_preconditions	no	No	No	na	na	no		no
H065	H	f	>75	hospital	noninfectious	not planned	laxative/colo_prep	no	No	No	na	na	no		yes
H066	H	f	50-75	community	noninfectious	not planned	laxative/colo_prep	no	No	No	na	na	no		no
H067	H	m	50-75	hospital	noninfectious	not planned	laxative/colo_prep	no	No	No	na	na	no		no
H068	H	f	>75	community	noninfectious	not planned	laxative/colo_prep	no	No	No	na	na	no		no
H069	H	m	>75	hospital	noninfectious	not planned	drug_triggered	no	No	No	na	na	yes	penicillin	no
H070	H	m	>75	community	noninfectious	not planned	laxative/colo_prep	no	No	No	na	na	no		no
H071	H	f	50-75	hospital	infectious enteritis	done	na	no	No	No	na	na	yes	carbapenem	no
H072	H	m	50-75	hospital	noninfectious	not planned	laxative/colo_prep	no	No	No	na	na	yes	cephalosporin	yes
H073	H	m	50-75	community	noninfectious	not planned	laxative/colo_prep	no	No	No	na	na	no		no
H074	H	m	>75	hospital	noninfectious	not planned	stoma	no	No	No	na	na	no		yes
H075	H	f	50-75	hospital	noninfectious	not planned	laxative/colo_prep	yes	Yes	No	positive	na	no		no
H076	H	f	>75	hospital	noninfectious	not planned	drug_triggered	yes	Yes	No	negative	na	yes	penicillin	no
H077	H	m	>75	community	noninfectious	not planned	laxative/colo_prep	no	No	No	na	na	no		no
H078	H	m	>75	hospital	noninfectious	not planned	drug_triggered	yes	No	Yes	na	negative	yes	penicillin	no
H079	H	f	50-75	community	noninfectious	not planned	laxative/colo_prep	no	No	No	na	na	no		no
H080	H	f	50-75	community	noninfectious	not planned	laxative/colo_prep	no	No	No	na	na	no		no
H081	H	f	>75	hospital	noninfectious	not planned	laxative/colo_prep	no	No	No	na	na	no		yes
H082	H	m	>75	community	noninfectious	not planned	laxative/colo_prep	no	No	No	na	na	no		no
H083	H	f	>75	hospital	unknown	done	na	yes	Yes	No	positive	na	yes	penicillin	yes
H084	H	f	50-75	community	noninfectious	not planned	stoma	no	No	No	na	na	yes	penicillin	no
I001	I	m	50-75	community	infectious enteritis	not planned	missing	no	No	No	na	na	no		no
I002	I	m	>75	community	infectious enteritis	done	na	no	No	No	na	na	no		no
I003	I	f	50-75	na	unknown	not planned	missing	no	No	No	na	na	no		no
I004	I	f	>75	hospital	unknown	not planned	missing	no	No	No	na	na	no		no
I005	I	m	>75	hospital	infectious enteritis	done	na	yes	Yes	Yes	negative	negative	yes	multiple	yes
I006	I	f	50-75	hospital	unknown	not planned	missing	no	No	No	na	na	yes	penicillin	no
I007	I	m	>75	hospital	unknown	not planned	missing	no	No	No	na	na	yes	multiple	no
I008	I	m	18-49	hospital	unknown	not planned	missing	no	No	No	na	na	yes	multiple	no
I009	I	f	50-75	hospital	unknown	not planned	missing	no	No	No	na	na	yes	fosfomycin	yes
I010	I	f	>75	community	unknown	not planned	missing	no	No	No	na	na	no		no
I011	I	f	50-75	hospital	noninfectious	not planned	medical_preconditions	yes	No	Yes	na	negative	no		yes
I012	I	m	>75	hospital	unknown	not planned	missing	no	No	No	na	na	yes	carbapenem	no
I013	I	m	50-75	hospital	infectious enteritis	done	na	no	No	No	na	na	yes	multiple	no
I014	I	m	50-75	community	unknown	done	na	yes	Yes	Yes	negative	negative	no		yes
I015	I	m	18-49	hospital	infectious enteritis	done	na	no	No	No	na	na	yes	multiple	no
I016	I	f	50-75	hospital	infectious enteritis	not planned	medical_preconditions	no	No	No	na	na	yes	penicillin	yes
I017	I	f	50-75	hospital	unknown	not planned	missing	no	No	No	na	na	no		yes
I018	I	f	18-49	hospital	unknown	not planned	missing	no	No	No	na	na	no		no
I019	I	m	50-75	hospital	unknown	not planned	missing	no	No	No	na	na	yes	multiple	no
I020	I	f	>75	hospital	unknown	not planned	missing	no	No	No	na	na	no		yes
I021	I	m	18-49	hospital	unknown	done	na	yes	Yes	No	negative	na	yes	penicillin	yes
I022	I	m	>75	hospital	unknown	done	na	no	No	No	na	na	yes	penicillin	yes
I023	I	m	18-49	hospital	noninfectious	not planned	missing	no	No	No	na	na	yes	quinolone	yes
I024	I	m	50-75	community	unknown	done	na	no	No	No	na	na	yes	multiple	yes
I025	I	m	50-75	hospital	unknown	not planned	missing	yes	Yes	Yes	negative	negative	yes	cephalosporin	yes
I026	I	m	50-75	community	unknown	done	na	yes	Yes	Yes	negative	negative	yes	multiple	unknown
I027	I	f	50-75	hospital	unknown	not planned	previous_diagnostic	yes	Yes	No	negative	na	yes	multiple	yes
I028	I	f	50-75	hospital	unknown	not planned	missing	no	No	No	na	na	yes	penicillin	yes
I029	I	f	18-49	hospital	unknown	not planned	missing	no	No	No	na	na	no		no
I030	I	f	18-49	hospital	unknown	not planned	missing	no	No	No	na	na	no		no
I031	I	f	50-75	hospital	unknown	done	na	yes	Yes	No	negative	na	yes	linezolid	yes
I032	I	f	50-75	hospital	unknown	not planned	missing	no	No	No	na	na	no		no
I033	I	m	50-75	hospital	unknown	not planned	missing	no	No	No	na	na	yes	cephalosporin	no
I034	I	m	50-75	community	unknown	not planned	previous_diagnostic	yes	No	Yes	na	negative	no		no
I035	I	m	18-49	hospital	noninfectious	not planned	missing	no	No	No	na	na	no		yes
I036	I	m	50-75	hospital	noninfectious	not planned	missing	yes	Yes	No	negative	na	no		yes
I037	I	m	50-75	hospital	unknown	not planned	missing	no	No	No	na	na	yes	cephalosporin	no
I038	I	m	50-75	hospital	noninfectious	not planned	missing	yes	Yes	No	negative	na	yes	carbapenem	yes
I039	I	m	50-75	hospital	infectious enteritis	done	na	yes	Yes	No	negative	na	no		no
I040	I	m	50-75	hospital	noninfectious	not planned	missing	yes	Yes	No	negative	na	yes	penicillin	yes
I041	I	f	50-75	hospital	noninfectious	not planned	missing	no	No	No	na	na	no		yes
I042	I	f	50-75	hospital	unknown	not planned	missing	no	No	No	na	na	yes	fosfomycin	yes
I043	I	m	>75	hospital	unknown	not planned	missing	no	No	No	na	na	yes	carbapenem	yes
I044	I	m	50-75	hospital	noninfectious	not planned	missing	no	No	No	na	na	yes	multiple	yes
I045	I	m	18-49	hospital	noninfectious	not planned	medical_preconditions	no	No	No	na	na	no		no
I046	I	f	18-49	hospital	noninfectious	done	na	yes	No	Yes	na	negative	yes	multiple	no
I047	I	f	50-75	hospital	infectious enteritis	done	na	yes	Yes	No	negative	na	yes	penicillin	yes
I048	I	m	50-75	hospital	noninfectious	not planned	missing	no	No	No	na	na	yes	sulfonamide-combi	yes
I049	I	m	50-75	hospital	noninfectious	not planned	missing	no	No	No	na	na	no		yes
I050	I	m	50-75	community	infectious enteritis	done	na	yes	Yes	Yes	negative	negative	yes	penicillin	no
I051	I	f	18-49	hospital	infectious enteritis	done	na	yes	Yes	No	negative	na	no		yes
I052	I	m	50-75	hospital	infectious enteritis	done	na	yes	Yes	No	negative	na	no		yes
I053	I	m	>75	hospital	infectious enteritis	done	na	yes	Yes	No	negative	na	no		no
I054	I	m	50-75	community	noninfectious	not planned	medical_preconditions	no	No	No	na	na	no		yes
I055	I	m	>75	hospital	infectious enteritis	done	na	yes	Yes	No	negative	na	no		no
I056	I	m	50-75	community	unknown	not planned	missing	no	No	No	na	na	no		yes
I057	I	f	50-75	hospital	infectious enteritis	done	na	yes	Yes	No	negative	na	no		yes
I058	I	m	50-75	hospital	unknown	not planned	missing	no	No	No	na	na	no		yes
I059	I	m	50-75	hospital	infectious enteritis	done	na	no	No	No	na	na	yes	carbapenem	no
I060	I	m	50-75	hospital	unknown	not planned	missing	no	No	No	na	na	yes	vancomycin	yes
I061	I	f	>75	hospital	unknown	not planned	missing	no	No	No	na	na	no		yes
I062	I	m	50-75	community	unknown	not planned	missing	no	No	No	na	na	no		yes
I063	I	f	50-75	community	unknown	not planned	missing	no	No	No	na	na	yes	sulfonamide-combi	yes
I064	I	m	50-75	hospital	unknown	not planned	missing	no	No	No	na	na	no		yes
I065	I	f	50-75	community	unknown	not planned	missing	no	No	No	na	na	no		no
I066	I	m	50-75	hospital	unknown	not planned	missing	no	No	No	na	na	yes	penicillin	no
I067	I	m	50-75	hospital	unknown	not planned	missing	no	No	No	na	na	no		yes
I068	I	m	50-75	hospital	unknown	not planned	missing	no	No	No	na	na	yes	penicillin	yes
I069	I	f	50-75	hospital	infectious enteritis	done	na	yes	Yes	No	negative	na	yes	penicillin	yes
I070	I	m	18-49	hospital	unknown	not planned	missing	no	No	No	na	na	yes	vancomycin	no
I071	I	f	50-75	community	unknown	not planned	missing	no	No	No	na	na	no		no
I072	I	f	18-49	community	infectious enteritis	done	na	yes	Yes	Yes	positive	negative	no		no
I073	I	f	50-75	hospital	infectious enteritis	done	na	no	No	No	na	na	yes	cephalosporin	no
I074	I	m	18-49	hospital	unknown	not planned	missing	no	No	No	na	na	yes	penicillin	no
I075	I	m	50-75	hospital	unknown	not planned	missing	no	No	No	na	na	yes	cephalosporin	no
I076	I	f	50-75	hospital	unknown	not planned	previous_diagnostic	no	No	No	na	na	yes	sulfonamide-combi	yes
I077	I	f	18-49	community	unknown	not planned	missing	no	No	No	na	na	no		no
I078	I	f	50-75	hospital	unknown	not planned	missing	no	No	No	na	na	yes	penicillin	yes
I079	I	f	50-75	community	unknown	not planned	missing	no	No	No	na	na	no		no
I080	I	m	50-75	hospital	unknown	not planned	missing	no	No	No	na	na	yes	multiple	no
I081	I	f	50-75	community	infectious enteritis	done	na	yes	Yes	Yes	negative	negative	no		yes
I082	I	f	50-75	hospital	unknown	not planned	missing	no	No	No	na	na	no		no
I083	I	m	18-49	hospital	infectious enteritis	done	na	yes	Yes	No	negative	na	no		yes
I084	I	m	50-75	hospital	unknown	not planned	missing	no	No	No	na	na	yes	cephalosporin	yes
I085	I	m	50-75	hospital	unknown	not planned	missing	no	No	No	na	na	yes	multiple	no
I086	I	m	50-75	community	infectious enteritis	done	na	no	No	No	na	na	no		no
I087	I	m	>75	hospital	infectious enteritis	done	na	yes	Yes	Yes	negative	negative	yes	penicillin	yes
I088	I	f	50-75	hospital	infectious enteritis	done	na	yes	Yes	No	negative	na	no		no
I089	I	m	18-49	hospital	infectious enteritis	done	na	yes	Yes	Yes	negative	negative	yes	cephalosporin	no
I090	I	m	50-75	community	unknown	not planned	missing	no	No	No	na	na	yes	macrolide	yes
I091	I	f	50-75	hospital	infectious enteritis	done	na	no	No	No	na	na	no		yes
I092	I	f	50-75	hospital	unknown	not planned	missing	no	No	No	na	na	no		no
I093	I	m	50-75	hospital	infectious enteritis	not planned	previous_diagnostic	no	No	No	na	na	yes	penicillin	no
I094	I	f	18-49	community	infectious enteritis	done	na	yes	No	Yes	na	negative	no		no
I095	I	f	50-75	hospital	noninfectious	not planned	medical_preconditions	no	No	No	na	na	no		yes
I096	I	m	50-75	community	unknown	not planned	missing	no	No	No	na	na	no		yes
I097	I	m	50-75	hospital	infectious enteritis	done	na	no	No	No	na	na	yes	carbapenem	yes
I098	I	m	50-75	hospital	unknown	not planned	missing	no	No	No	na	na	yes	multiple	yes
I099	I	f	18-49	hospital	unknown	not planned	missing	no	No	No	na	na	yes	multiple	no
I100	I	m	50-75	hospital	unknown	not planned	missing	no	No	No	na	na	yes	cephalosporin	yes
I101	I	m	>75	hospital	unknown	not planned	missing	no	No	No	na	na	no		no
I102	I	m	18-49	hospital	infectious enteritis	done	na	yes	No	Yes	na	negative	yes	carbapenem	yes
I103	I	f	50-75	hospital	infectious enteritis	done	na	yes	Yes	Yes	negative	negative	yes	multiple	yes
I104	I	f	50-75	hospital	unknown	not planned	missing	no	No	No	na	na	yes	penicillin	yes
I105	I	m	50-75	hospital	infectious enteritis	done	na	yes	Yes	No	negative	na	yes	penicillin	yes
I106	I	m	50-75	hospital	unknown	not planned	missing	no	No	No	na	na	no		yes
I107	I	m	50-75	hospital	unknown	not planned	missing	no	No	No	na	na	no		yes
I108	I	f	50-75	hospital	unknown	not planned	missing	no	No	No	na	na	no		yes
I109	I	f	18-49	hospital	unknown	not planned	missing	no	No	No	na	na	no		no
I110	I	m	50-75	hospital	infectious enteritis	done	na	yes	No	Yes	na	negative	yes	multiple	no
I111	I	m	50-75	hospital	unknown	not planned	missing	no	No	No	na	na	no		yes
I112	I	m	50-75	hospital	infectious enteritis	done	na	no	No	No	na	na	no		yes
I113	I	m	50-75	hospital	unknown	not planned	missing	no	No	No	na	na	yes	vancomycin	no
I114	I	m	50-75	hospital	infectious enteritis	done	na	no	No	No	na	na	yes	cephalosporin	no
I115	I	m	18-49	hospital	unknown	not planned	missing	no	No	No	na	na	no		yes
I116	I	m	>75	hospital	unknown	not planned	missing	no	No	No	na	na	yes	carbapenem	no
I117	I	m	50-75	community	unknown	not planned	missing	yes	Yes	Yes	negative	Norovirus	no		no
I118	I	m	50-75	community	infectious enteritis	done	na	no	No	No	na	na	no		yes
I119	I	m	50-75	hospital	infectious enteritis	done	na	yes	Yes	No	positive	na	no		yes
I120	I	m	50-75	community	unknown	not planned	missing	no	No	No	na	na	no		no
I121	I	m	50-75	hospital	unknown	not planned	missing	no	No	No	na	na	no		yes
I122	I	m	50-75	community	unknown	not planned	missing	no	No	No	na	na	yes	penicillin	no
I123	I	m	50-75	hospital	infectious enteritis	done	na	no	No	No	na	na	no		yes
I124	I	f	50-75	hospital	infectious enteritis	done	na	yes	Yes	Yes	negative	negative	no		yes
I125	I	m	>75	hospital	infectious enteritis	done	na	yes	Yes	No	negative	na	yes	penicillin	yes
I126	I	m	50-75	hospital	unknown	not planned	missing	no	No	No	na	na	no		no
I127	I	m	50-75	hospital	noninfectious	not planned	medical_preconditions	no	No	No	na	na	no		no
I128	I	m	18-49	community	infectious enteritis	done	na	yes	No	Yes	na	negative	yes	penicillin	no
I129	I	f	50-75	hospital	unknown	not planned	missing	no	No	No	na	na	no		no
I130	I	f	50-75	hospital	infectious enteritis	done	na	yes	Yes	Yes	negative	negative	no		yes
I131	I	m	18-49	community	infectious enteritis	done	na	no	No	No	na	na	yes	penicillin	no
I132	I	m	50-75	community	infectious enteritis	done	na	yes	Yes	Yes	negative	negative	yes	sulfonamide-combi	no
I133	I	m	50-75	hospital	infectious enteritis	done	na	yes	Yes	No	negative	na	yes	multiple	yes
I134	I	m	50-75	hospital	infectious enteritis	done	na	yes	Yes	Yes	negative	negative	yes	multiple	yes
I135	I	m	18-49	hospital	infectious enteritis	done	na	no	No	No	na	na	yes	multiple	no
